# Supplementary material for: A Pan-Inhibitor for Protein Arginine Methyltransferase Family Enzymes
Source: Biomolecules. 2021 Jun 8;11(6):854. doi: 10.3390/biom11060854 (PMC8230315; doi:10.3390/biom11060854)
Supplement: Supplementary file 1 [file biomolecules-11-00854-s001.zip]

Archive with 1 entries (1 files):
- biomolecules-1199650-supplementary.pdf
